# Supplementary material for: MicroRNA-138 Increases Chemo-Sensitivity of Glioblastoma through Downregulation of Survivin
Source: Biomedicines. 2021 Jul 6;9(7):780. doi: 10.3390/biomedicines9070780 (PMC8301402; doi:10.3390/biomedicines9070780)
Supplement: Supplementary file 1 [file biomedicines-09-00780-s001.zip]

Archive with 1 entries (1 files):
- biomedicines-1223251-supplementary.pdf
